# Supplementary material for: RNA editing in nascent RNA affects pre-mRNA splicing
Source: Genome Res. 2018 Jun;28(6):812–23. doi: 10.1101/gr.231209.117 (PMC5991522; doi:10.1101/gr.231209.117)
Supplement: Supplemental Material [file supp_gr.231209.117_Supplemental_Code.zip]

Archive with 10 entries (10 files):
- Supplemental_Code/change_As_to_Gs_in_fastq_reads.py
- Supplemental_Code/change_back_Gs_to_As_in_mapped_sam_file.py
- Supplemental_Code/combine_R_and_RC_files.py
- Supplemental_Code/find_uniquely_mapped_reads.py
- Supplemental_Code/Icon
- Supplemental_Code/keep_only_required_sam_fields.sh
- Supplemental_Code/README
- Supplemental_Code/remove_minus_strand_mappings.py
- Supplemental_Code/return_reverse_sam_file_to_normal_coordinates.py
- Supplemental_Code/run_hyperediting_pipeline_EX.sh
