# Supplementary material for: RNA editing in nascent RNA affects pre-mRNA splicing
Source: Genome Res. 2018 Jun;28(6):812–23. doi: 10.1101/gr.231209.117 (PMC5991522; doi:10.1101/gr.231209.117)
Supplement: Supplemental Material [file supp_gr.231209.117_Supplemental_Code.zip › Supplemental_Code/keep_only_required_sam_fields.sh]

#!/bin/bash

#keeps only required sam fields because this hyperediting pipeline does not deal with the optional fields.
awk -v OFS="\t" '{ if($1~"^@") {print $0} else{ print $1, $2, $3, $4, $5, $6, $7, $8, $9, $10, $11 }  }'  -

echo job completed removing optional sam columns >&2
